# Supplementary material for: Effect of Different Corticosteroid Regimens on the Outcome of Severe COVID-19-Related Acute Respiratory Failure. A Retrospective Analysis
Source: J Clin Med. 2021 Oct 21;10(21):4847. doi: 10.3390/jcm10214847 (PMC8584858; doi:10.3390/jcm10214847)
Supplement: Supplementary file 1 [file jcm-10-04847-s001.zip]

Archive with 1 entries (1 files):
- jcm-1394228-supplementary.pdf
